# Supplementary material for: LC-MS/MS analysis of the dog serum phosphoproteome reveals novel and conserved phosphorylation sites: Phosphoprotein patterns in babesiosis caused by Babesia canis, a case study
Source: PLoS One. 2018 Nov 28;13(11):e0207245. doi: 10.1371/journal.pone.0207245 (PMC6261647; doi:10.1371/journal.pone.0207245)
Supplement: S1 Table — (XLSX) [file pone.0207245.s001.xlsx]

## Sheet: Clinical values
Sample ID	Breed	Age (years)	Gender	Leucocytes	Lymphocytes	Nonsegmented neutrophils	Segmented neutrophils	Monocytes	Eosinophils	Thrombocytes	HCT	Erythrocytes					REFERENCE RANGES USED
CONTROLS
H1	Mixed	2	M	11.3	2.8	0	7.9	0.2	0.3	225	51	7.2			Urea	mmol/L		3.3-8.3			Erythrocytes (xE12/l)	5.5-8.5
H2	Dalmatian dog	4	F	13.8	3.8	0	8.7	0.4	0.8	196	52	7.5			Creatinine	µmol/L		44-140			Hemoglobin (g/l)	120-180
H3	Labrador retriever	1	M	8.2	1.6	0	5.7	0.1	0.7	195	52	7.9			Protein	g/L		55-75			Hematocrit (% )	37-55
H4	Border collie	3	M	9.5	2.3	0	6	0.4	0.8	248	54	8			Albumin	g/L		26-33			MCV (fL )	60-77
H5	Mixed	1	F	10.4	3.5	0	6	0.3	0.5	224	55	7.6			Glucose	mmol/L		3.6-6.5			MCH (pg)	19-23
H6	German shepherd	2	FS	9.1	2.3	0	6.2	0.3	0.2	348	43	6.7			AST	U/L		-82			MCHC (g/l)	320-360
H7	Mixed	13	MC	12.6	3	0	7	0.8	1.6	277	50	7			ALT	U/L		-88			Leucocytes (xE9/l)	6-17
H8	Belgian shepherd	10	M	9.2	2.9	0	5.8	0.4	0.1	278	53	7.3			γGT	U/L		-6			Seg.granulocytes (%)	60-70
H9	Samoyed dog	7	F	10.3	2	0	8	0	0.4	318	51	7.1			ALP	U/L		20-156			Nonseg.granulocyte (%)	0-1
H10	Mixed	2	F	14.8	5.3	0	8.9	0.1	0.5	282	52	7.1			CK	U/L		-160			Lymphocyte %	12_33
BABESIOSIS															LDH	U/L		45-233			Monocyte %	3_10
B1	German shepherd	1	M	9.8	29	0	71	0.2	0.2	17	28	4.5			αAmilase	U/L		-1600			Eosinophil %	2_10
B2	Bernardine	1	M	5.3	13	7	78	1	1	65	27	4.3			Lipase	U/L		13-200			Thrombocytes (xE9/l)	200-700
B3	Mixed	0.3	F	14.4	45	2	50	3	0.1	34	29	4.3			Cholesterol	mmol/L		3.5-7.1
B4	Croatian shepherd	1	MC	9.7	39	0	50	9	2	31	29	4.2			Triglyceride	mmol/L		0.2-1.3
B5	German boxer	5	FS	4.7	17	0	83	0.1	0.2	64	38	6.1			CRP	mg/L		0-10.7
B6	Mixed	0.5	M	6.9	21	0	71	5	3	91	50	7.6
B7	King poodle	13	M	4.3	11	3	81	5	0.3	111	38	6
B8	Labrador retriever	1	F	4.1	19	0	81	0.3	0.3	44	35	5.1
B9	Mixed	1	F	7.5	21	0	79	0.1	0.2	26	42	6.4
B10	Rottweiler	1	M	3.9	32	0	63	5	0.4	25	30	4.7
ABBREVIATIONS
M= Male
F= Female
MC= Castrated male
MS= Sterilized female
HCT= Hematocrit

## Sheet: Significant phosphopeptides
	SAA			KININOGEN 1			FIBRINOGEN ALPHA
	pS102			pT326			pT20		pS22
	FGDSGHGAEDsPKADQAANEWGR			EtPMCSKESNEELAEScQINKYGEQLK			tPNSKEGEFIAEGGGVR		TNsPKEGEFIAEGGGVR
CONTROLS
H1	0			0.00005092			0.00024547		0.00005687
H2	0			0.00003104			0.00003907		0.00005266
H3	0			0.00003661			0		0
H4	0			0.00003496			0.000050515		0.00005958
H5	0			0.00004893			0.000078918		0.00005585
H6	0			0.00003798			0.000086314		0.00004381
H7	0			0.00004689			0.000119342		0.00004270
H8	0			0.00002396			0.000035071		0.00003642
H9	0			0.00004337			0.000045985		0.00004673
H10	0			0.00002869			0		0.00003187
BABESIOSIS
B1	0.00004145			0			0		0
B2	0.00004928			0			0.00009550		0.00009350
B3	0.00002816			0.00002659			0.00002901		0.00003211
B4	0.00001497			0.000011665			0		0
B5	0.00005730			0.000027401			0		0
B6	0.00009572			0.000035558			0		0
B7	0.00003680			0.000019555			0		0
B8	0.00003597			0.000025016			0.00003649		0.00003649
B9	0.00005340			0.000036328			0		0
B10	0.00004482			0.000049927			0		0
	p-value= .00018			p-value = .02574			p-value = .02574		p-value = .01928
