# Supplementary material for: LC-MS/MS analysis of the dog serum phosphoproteome reveals novel and conserved phosphorylation sites: Phosphoprotein patterns in babesiosis caused by Babesia canis, a case study
Source: PLoS One. 2018 Nov 28;13(11):e0207245. doi: 10.1371/journal.pone.0207245 (PMC6261647; doi:10.1371/journal.pone.0207245)
Supplement: S2 Table — (XLSX) [file pone.0207245.s002.xlsx]

## Sheet: Individual samples
INDIVIDUAL SAMPLES (10H, 10B AFTER ENRICHMENT)
SPECTRAL PARAMETERS
AC	Protein name	pI	MW	Score sequest HT	Cvg%	Phosphopeptide #	Coverage
244539517	Chromogranin A	4.65	46.9	19.68	4.71	1	386-405
	Sequence	Z	m/z	Δm/z	Δscore	q-value	position	ptmRS: Site Probabilities
	GWRPTSREDSVEASLPLQVR	3	8150447	0,00099	0.3797	0.000678	386-405	T5(50)	S395
								S6( 50
								S10( 99.99)
AC	Protein name	pI	MW	Score sequest HT	Cvg%	Phosphopeptide #	Coverage
85701317	Fibrinogen α	6.46	3	15.9	57.15	1	2016-01-01
	Sequence	Z	m/z	Δm/z	Δscore	q-value	position	ptmRS: Site Probabilities
	tNSKEGEFIAEGGGVR	2	865.891	-0.00021	0.009	0	2016-01-01	T1(Phospho): 50; S3(Phospho): 50	T1
									S3
	TNsKEGEFIAEGGGVR	3	577.597	0.00057	0.0756	0	2016-01-01	S3(Phospho): 100	S3
AC	Protein name	pI	MW	Score sequest HT	Cvg%	Phosphopeptide #	Coverage
120106	Fibrinopeptide B	5	3.7	20.32	35.49		2018-11-01
	Sequence	Z	m/z	Δm/z	Δscore	q-value	position	ptmRS: Site Probabilities
	HyYDDtDEEER	2	816.245	-0.00489	0.3537	0	2018-11-01	Y2(Phospho): 99.65; T6(Phospho): 100	Y2
									T6
	HYYDDtDEEER	2	776.267	0.00019	0.1333	0.00804	2018-11-01	T6(Phospho): 100	T6
	HYyDDTDEEER	2	776.263	-0.00402	0.2041	0	2018-11-01	Y3(Phospho): 99.5	Y3
AC	Protein name	pI	MW	Score sequest HT	Cvg%	Phosphopeptide #	Coverage
928133662	Apolipoprotein A-I	5.39	30200	282.43	72.93	3	201-229
	Sequence	Z	m/z	Δm/z	Δscore	q-value	position	ptmRS: Site Probabilities
	LQALKEGGGAsLAEYHAR	3	650.986	0.00013	0.3707	0.000278	201-218	S11(100)	S211
	EGGGAsLAEYHAR	2	699.298	0.00176	0.5833	0.000278	206-218	S6(100)	S211
	AsEQLSALGEK	2	606.78	0.00113	0.3388	0.000807	219-229	S2(100)	S220
AC	Protein name	pI	MW	Score sequest HT	Cvg%	Phosphopeptide #	Coverage
545553759	Alpha-2HS-glycoprotein	7.18	61.7	20.32	7.54	7	132-339
	Sequence	Z	m/z	Δm/z	Δscore	q-value	position	ptmRS: Site Probabilities
	HAFMGVASVESASGEAFHVGK	3	873389	0,00045	0,6637	0,000278	316-336	S11(100)	S326
								S13(100)	S328
	HAFMGVAsVEsASGEAFHVGKVPK	3	759.984	-0.00083	0.2472	0	316-339	S8(100) S11(100)	S323 S326
	HAFMGVASVESASGEAFHVGK	3	650985	-0,00097	0,3818	0	316-336	S11(100)	S326
	HAFMGVASVESASGEAFHVGK		7919707	-0,00122	0,4865	0,00245	316-336	S8(100) S11(100) S13(100)	S323 S326 S328
	HAFMGVASVESASGEAFHVGKVPK	3	9000435	-0,00045	0,7558	0	316-339	S8(100) S11(100) S13(100)	S323 S326 S328]
AC	Protein name	pI	MW	Score sequest HT	Cvg%	Phosphopeptide #	Coverage
545512145	Alpha-2- antiplasmin	7.43	61.8	34.04	5.76	3	509-555
	Sequence	Z	m/z	Δm/z	Δscore	q-value	position	ptmRS: Site Probabilities
	KEQQDsPDDRDYFQNR	3	707.625	-0.00173	0.3943	0.00171	509-524	S6(100)	S514
	GDKPFGPDLKLAPPsEEDyPQLHSPK	3	1008.12	-0.00249	0.0632	0.000857	530-555	S15(100)	S544
								Y19(100)	Y548
	LAPPsEEDYPQLHSPK	3	629.955	-0.00077	0.1059	0	540-555	S5(Phospho): 99.99	S544
AC	Protein name	pI	MW	Score sequest HT	Cvg%	Phosphopeptide #	Coverage
345796419	Kininogen 1	6.64	72.8	232.5	22	4	325-350
	Sequence	Z	m/z	Δm/z	Δscore	q-value	position	ptmRS: Site Probabilities
	EsNEELAESCQINK	2	865.85	-0.0003	0.6281	0	331-344	S2(100)	S332
	EsNEELAESCQINKYGEQLK	3	817.026	0.00116	0.3362	0.000728	331-350	S2(100)	S332
	EtMCSKESNEELAESCQINK	3	8229988	-4e-05	0.0361	0	325-344	T2(Phospho): 99.99	T326
	EtMCSKESNEELAESCQINKYGEQLK	4	797.093	0.00031	0.0359	0	325-350	T2(100)	T326
AC	Protein name	pI	MW	Score sequest HT	Cvg%	Phosphopeptide #	Coverage
545535768	Serum amyloid A	8.13	14.2	412.44	48.06	1	91-112
	Sequence	Z	m/z	Δm/z	Δscore	q-value	position	ptmRS: Site Probabilities
	FGDSGHGAEDsKADQAANEWGR	3	795.656	0.00029	0.0762	0	91-112	S11(100)	S101
	FGDsGHGAEDSKADQAANEWGR	2	1192.98	0.00203	0.5946	0.00581	91-112	S4(50)	S94
								S11( 50)	S101
AC	Protein name	pI	MW	Score sequest HT	Cvg%	Phosphopeptide #	Coverage
	Complement factor H	6.49	139.6	14.54	1.21	1	879-893
	Sequence	Z	m/z	Δm/z	Δscore	q-value	position	ptmRS: Site Probabilities
74005944	SSIFsEEIEETSKPK	3	597.608	-7e-05	0.1938	0	879-893	S5(100)	S883(100)
AC	Protein name	pI	MW	Score sequest HT	Cvg%	Phosphopeptide #	Coverage
P05093	Steroid 17-α-hydroxylase/17,20 lyase	8,57	57,3	0	2952756	1	356-370
	Sequence	Z	m/z	Δm/z	Δscore	q-value	position	ptmRS: Site Probabilities
	KKLyEEIDQNVGFSR	5	3819879	-0,00003	0,2101	0,00186	356-370	Y4(99.98)	Y239
AC	Protein name	pI	MW	Score sequest HT	Cvg%	Phosphopeptide #	Coverage
P02768-1	Serum albumin	6,28	69,3	67,09	100164	2	265-286
	Sequence	Z	m/z	Δm/z	Δscore	q-value	position	ptmRS: Site Probabilities
	VHtEccHGDLLEcADDRADLAK	3	8890286	-0,00425	0,6373	0	265-286	T3(Phospho); C5, C6, C13	T267
	VHtEccHGDLLEcADDR	3	7229381	-0,00136	0,2526	0,0025	265-281	T3(100)	T267
								C5, C6, C13

## Sheet: TMT-labeled POOLs -NOT ENRICHED
TMT-LABELED POOLS (NO ENRICHMENT)
INTESITY RATIOS																	SPECTRAL PARAMETERS
Ratios B/H		Accession	Description	Coverage	# Peptides	# PSMs	# Unique Peptides	MW [kDa]	calc. pI	Modifications	Exp. q-value Sequest HT	Score Sequest HT					AC	Protein name	pI		MW	Score sequest HT		Cvg%	Phosphopeptide #	Coverage
1.3		928139154	Sulfhydryl oxidase 1, partial	15.406	8	8	8	79.2	8.78	S398(100)	0.01	14.6
0.94		74005944	Complement factor H	37.388	35	50	35	139.6	6.49	S883(100)	0	103.6
0.86		73966959	Vitronectin	18.51	6	9	6	53.7	5.15	Y75(100)	0.01	14					359323312	Gamma-glutamyl hydrolase	8.02		35.6	0		4	1	184-196
0.84		545553759	Alpha-2-HS-glycoprotein	38.356	10	46	10	39.2	5.31	S138(100)	0	122.7						Sequence	Z	m/z	Δm/z	Δscore	q-value	Position	ptmRS: TMT & Site Probabilities
0.77		73949158	Inter-alpha-trypsin inhibitor heavy chain H2	15.539	11	17	11	106.9	7.42	S60(100)	0	45.7						sLSVEPLtANFHk	2	991.035	0.00315	0.328	0.00505	184-196	N-Term TMT T8(Phospho)
0.76		345796419	Kininogen-1 isoform X1	25.846	16	37	1	72.8	6.64	S332(99.7)	0	87.2													K13 TMT
0.74		3915607	Apolipoprotein A-I	71.052	22	248	22	30.2	5.3	S211(100)	0	576.6
0.73		928133662	Apolipoprotein A-I	77.067	25	262	25	30.2	5.39	S211(100)	0	613.8					AC	Protein name	pI		MW	Score sequest HT		Cvg%	Phosphopeptide #	Coverage
0.7		928182521	Fibronectin isoForm X8	32.209	55	103	55	271.2	5.62	S2460(100)	0	242.7					73966959	Vitronectin	5.15		53.7	13.97		19	1	393-412
0.7		928182523	Fibronectin isoForm X9	35.213	55	103	55	248.2	5.73	S2250(100)	0	242.7						Sequence	Z	m/z	Δm/z	Δscore	q-value	position	ptmRS: Site Probabilities
0.69		928182507	Fibronectin isoForm X1	34.415	56	105	56	261.5	5.83	S2369(100)	0	251.8
0.69		928182509	Fibronectin isoForm X2	34.782	56	105	56	258.8	5.9	S2344(100)	0	251.8						gDVFALPEDEyGVIDDHEGTR		1322.08	-0.01056	0.2014	0	65-85	N-Term TMT Y11(Phospho)	Y75
0.69		928182511	Fibronectin isoForm X3	35.773	56	105	56	251.7	6.07	S2279(100)	0	251.8
0.69		928182513	Fibronectin isoForm X4	36.17	56	105	56	249	6.14	S2254(100)	0	251.8					AC	Protein name	pI		MW	Score sequest HT		Cvg%	Phosphopeptide #	Coverage
0.69		928182515	Fibronectin isoForm X5	36.25	56	105	56	248.3	5.76	S2249(100)	0	251.8					928139154	Sulhydryl oxidase	8.78		79.2	14.68		15	1	393-412
0.69		928182517	Fibronectin isoForm X6	36.376	54	99	54	239.4	5.78	S2167(100)	0	236.4						Sequence	Z	m/z	Δm/z	Δscore	q-value	position	ptmRS: Site Probabilities
0.69		928182519	Fibronectin isoForm X7	37.76	56	105	56	238.5	6.01	S2159(100)	0	251.8						hNLDHsQETAEAQEVLQAIR	3	866.758	0.0026	0.1862	0	393-412	N-Term TMT S6(Phospho)	S398
0.66		57109938	Kininogen-1 isoform X2	41.258	16	38	1	48.3	5.78	S332(99.7)	0	84.3
0.64		359323312	Gamma-glutamyl hydrolase	4.088	1	1	1	35.6	8.02	T191(100)	0.056	0

## Sheet: TMT-labeled POOLS -ENRICHED
TMT-LABELED POOLS (ENRICHED)
INTENSITY RATIOS																SPECTRAL PARAMETERS
Ratios	Accession	Description	Coverage	# Peptides	# PSMs	# Unique Peptides	MW [kDa]	pI	Phosphorylation	q-value Sequest HT	Score Sequest HT					AC	Protein name	pI		MW	Score sequest HT		Cvg%	Phosphopeptide #	Coverage
2.71	164064	Serum amyloid A protein,	39.669	5	18	5	13.4	7.43	S93(100)	0	45.64					545535768	Serum amyloid A	8.13		14.3	45.64		37		91-112
2.71	164060	Serum amyloid A protein,	40.336	5	18	5	13.1	6.8	S91(100)	0	45.64						Sequence	Z	m/z	Δm/z	Δscore	q-value	position	ptmRS: Site Probabilities
2.71	164068	serum amyloid A protein,	41.379	5	18	5	12.8	6.8	S88(100)	0	45.64						FGDSGHGAEDskADQAANEWGR	4	711.579	0.0035	0.3906	0	91-112	S11(Phospho): 100; K12(TMT6plex): 100	S101
2.71	164066	serum amyloid A protein,	41.379	5	18	5	12.9	6.8	S88(100)	0	45.64
2.71	928166207	serum amyloid A protein X1	15.979	4	11	4	21.5	9.58	S166(100)	0	33.4					AC	Protein name	pI		MW	Score sequest HT		Cvg%	Phosphopeptide #	Coverage
2.71	545535768	serum amyloid A1 X1	37.209	5	18	5	14.3	8.13	S101(100)	0	45.64					928139154	Sulhydryl oxidase	8.78		79.2	14.68		15	1	393-412
1.68	928139154	sulfhydryl oxidase 1, partial	2.801	1	5	1	79.2	8.78	S398(100)	0	25.92						Sequence	Z	m/z	Δm/z	Δscore	q-value	position	ptmRS: Site Probabilities
1.13	545524897	fibrinogen gamma chain X1	6.292	2	4	2	50.3	6.14	S128(100)	0.005	4.42						hNLDHsQETAEAQEVLQAIR	3	866.758	0.0026	0.1862	0	393-412	N-Term TMT S6(100)	S398
1.13	73977992	fibrinogen gamma chain X2	6.407	2	4	2	49.3	6.13	S128(100)	0.005	4.42
1.04	74005944	Complement factor H	9.326	7	12	7	139.6	6.49	S883(100)	0	30.71
0.98	229215	Fibrinopeptide B	57.894	1	12	1	2.3	4.32	T6(100)	0	12.33					AC	Protein name	pI		MW	Score sequest HT		Cvg%	Phosphopeptide #	Coverage
0.98	120106	Fibrinopeptide	35.483	1	12	1	3.7	5	T6(100)	0	12.33					545524897	fibrinogen gamma chain X1	6.14		50.3	4.42		6.292	1	122-134
0.95	244539517	chromogranin A, partial	14.117	3	3	3	46.9	4.65	S190(100)	0	8.88						Sequence	Z	m/z	Δm/z	Δscore	q-value	position	ptmRS: Site Probabilities
0.95	928141191	chromogranin-A	16.66	3	3	3	40	4.7	S158(100)	0	8.88						yEALVGsHESNIR	2	892.437	0.00444	0.2321	0.000698	122-134	N-TermTMT S7(100)	S128
0.86	545512145	alpha-2-antiplasmin X1	8.288	3	5	3	61.8	7.43	S544(100)	0.019	2.46
0.86	73967363	alpha-2-antiplasmin X2	9.368	3	5	3	54.9	7.18	S480(100)	0.019	2.46					AC	Protein name	pI		MW	Score sequest HT		Cvg%	Phosphopeptide #	Coverage
0.81	928125053	Golgi membrane protein 1	3.809	1	2	1	47.1	4.75	S276(99.4)	0.019	2.63					74005944	Complement factor H	6.49		139.6	103.64		37	1	879-393
0.8	73949158	Inter-alpha-trypsin inhibitor heavy chain H2	2.325	1	1	1	106.9	7.42	S60(100)	0.019	2.74						Sequence	Z	m/z	Δm/z	Δscore	q-value	position	ptmRS: Site Probabilities
0.74	545504920	Coagulation factor V	1.035	1	3	1	251.7	5.77	S935(99.2)	0.005	3.93						sSIFsEEIEETSkPk	3	826.773	0.00192	0.1289	0	879-393	N-Term TMT S5(Phospho)	S883
0.72	3915607	apolipoprotein A-I	68.421	26	87	26	30.2	5.3	S211(100)	0	231.16													K13 TMT
0.71	928133662	apolipoprotein A-I	75.187	30	108	30	30.2	5.39	S211(100)	0	282.43													K15 TMT
0.71	545553759	alpha-2-HS-glycoprotein	31.78	11	146	11	39.2	5.31	S138(100) S323(100) S326(100)	0	391.91
0.67	545553762	histidine-rich glycoprotein X1	14.181	5	12	5	61.7	7.36	S464(100)	0	18.41
0.67	928182521	Fibronectin X8	8.773	11	46	11	271.2	5.62	S2460(100)	0	148.2					AC	Protein name	pI		MW	Score sequest HT		Cvg%	Phosphopeptide #	Coverage
0.67	928182507	Fibronectin X1	9.11	11	46	11	261.5	5.83	S2369(100)	0	148.2					120106	Fibrinopeptide B	4.32		3.7	12.33		57.894
0.67	928182509	fibronectin X2	9.207	11	46	11	258.8	5.9	S2344(100)	0	148.2						Sequence	Z	m/z	Δm/z	Δscore	q-value	position	ptmRS: Site Probabilities
0.67	928182511	fibronectin X3	9.469	11	46	11	251.7	6.07	S2279(100)	0	148.2						hyYDDtDEEER	2	930.831	-0.0011	0.0938	0.00301	2018-11-01	N-TermTMT	Y2
0.67	928182513	fibronectin X4	9.574	11	46	11	249	6.14	S2254(100)	0	148.2													Y2(50)	T6
0.6	345796419	Kininogen-1 X1	6.923	3	17	3	72.8	6.64	S332(100)	0	46.95													Y3(50)
0.6	57109938	Kininogen-1 X2	14.918	4	18	4	48.3	5.78	S332(100)	0	50.42													T6(100)
0.6	928182523	fibronectin X9	8.658	10	33	10	248.2	5.73	S2250(100)	0	114.18
0.6	928182515	fibronectin X5	8.662	10	33	10	248.3	5.76	S2249(100) ]	0	114.18						hYyDDTDEEER	3	594.237	0.00255	0.0506	0.00497	2018-11-01	N-TermTMT	Y3
0.6	928182517	fibronectin X6	7.192	9	32	9	239.4	5.78	S2167(100)	0	110.41													Y3(98.77)
0.6	928182519	fibronectin X7	9.023	10	33	10	238.5	6.01	S2159(100)	0	114.18
																AC	Protein name	pI		MW	Score sequest HT		Cvg%	Phosphopeptide #	Coverage
																74005944	Complement factor H	6.49		139.6	103.64		37	1	879-393
																	Sequence	Z	m/z	Δm/z	Δscore	q-value	position	ptmRS: Site Probabilities
																	sSIFsEEIEETSkPk	3	826.773	0.00192	0.1289	0	879-393	N-Term TMT S5(Phospho)	S883
																								K13 TMT
																								K15 TMT
																AC	Protein name	pI		MW	Score sequest HT		Cvg%	Phosphopeptide #	Coverage
																928141191	chromogranin-A	4.7		40	8.88		16.66	1
																	Sequence	Z	m/z	Δm/z	Δscore	q-value	position	ptmRS: Site Probabilities
																	hPDsQAEEDSEGLSQGLVDTEk	3	970.457	0.00348	0.2874	0.000698	155-176	N-Term TMT S4(100)	S158
																								K22 TMT
																AC	Protein name	pI		MW	Score sequest HT		Cvg%	Phosphopeptide #	Coverage
																545512145	alpha-2-antiplasmin X1	7.43		61.8	2.46		8.29	1	540-555
																	Sequence	Z	m/z	Δm/z	Δscore	q-value	position	ptmRS: Site Probabilities
																	lAPPsEEDYPQLHSPk	3	782.734	0.00287	0.1167	0.00301	540-555	N-TermTMT S5(100)	S544
																								K16 TMT
																AC	Protein name	pI		MW	Score sequest HT		Cvg%	Phosphopeptide #	Coverage
																928125053	Golgi membrane protein 1	4.75		47.1	2.63		3.81	1	264-282
																	Sequence	Z	m/z	Δm/z	Δscore	q-value	position	ptmRS: Site Probabilities
																	gETNEIQVTsEEEPQR	1	719.002	0.00556	0.5741	0.000698	264-282	N-TermTMT S10(99.42)	S276
